# Supplementary material for: Biceps Femoris Fascicle Lengths Increase after Hamstring Injury Rehabilitation to a Greater Extent in the Injured Leg
Source: Transl Sports Med. 2022 Sep 22;2022:5131914. doi: 10.1155/2022/5131914 (PMC11022767; doi:10.1155/2022/5131914)
Supplement: Supplementary Materials — Supplementary file 1: Rehabilitation protocols for the two sites. Supplementary file 2: Reinjury analysis—comparison of independent variables for those who did and did not reinjure after returning to sport. [file 5131914.f1.zip]

Archive with 2 entries (2 files):
- Supplementary Figures and Table.docx
- Supplementary File - Rehabilitation protocols.docx
